# Supplementary material for: Behavior of Aqueous Medicated Inks on Porous Tablet Surfaces
Source: Pharmaceutics. 2025 Jul 14;17(7):908. doi: 10.3390/pharmaceutics17070908 (PMC12298566; doi:10.3390/pharmaceutics17070908)
Supplement: Supplementary file 1 [file pharmaceutics-17-00908-s001.zip]

Archive with 1 entries (1 files):
- pharmaceutics-3611378-supplementary.pdf
